# Supplementary material for: Multi-omics analysis uncovers clinical, immunological, and pharmacogenomic implications of cuproptosis in clear cell renal cell carcinoma
Source: Eur J Med Res. 2023 Jul 22;28:248. doi: 10.1186/s40001-023-01221-4 (PMC10362584; doi:10.1186/s40001-023-01221-4)
Supplement: Supplementary file 5 — Additional file 5: Table S4. The information of three cuproptosis subtypes in TCGA cohort. [file 40001_2023_1221_MOESM5_ESM.xlsx]

## Sheet: Sheet1
ID	futime	fustat	Cluster
TCGA-BP-4337-01	0.07	1	C1
TCGA-CJ-5679-01	22.31	1	C1
TCGA-B0-4696-01	28.45	1	C1
TCGA-BP-5201-01	31.24	0	C1
TCGA-A3-3319-01	37.12	0	C1
TCGA-B0-4837-01	45.27	1	C1
TCGA-B0-5098-01	52.04	1	C1
TCGA-AK-3451-01	94.22	0	C1
TCGA-AK-3436-01	109.43	0	C1
TCGA-A3-A6NN-01	0.1	0	C1
TCGA-A3-A8CQ-01	0.1	0	C1
TCGA-A3-3308-01	0.53	0	C1
TCGA-AS-3778-01	1.41	0	C1
TCGA-B8-A54G-01	1.74	0	C1
TCGA-GK-A6C7-01	2	0	C1
TCGA-B0-4849-01	2.27	1	C1
TCGA-B0-4701-01	7.82	1	C1
TCGA-B8-A54H-01	8.41	0	C1
TCGA-A3-A8OW-01	10.61	0	C1
TCGA-B0-5094-01	10.94	1	C1
TCGA-BP-4349-01	12.22	0	C1
TCGA-BP-4353-01	12.32	1	C1
TCGA-BP-4768-01	13.14	0	C1
TCGA-A3-A6NJ-01	15.37	0	C1
TCGA-B8-A54K-01	15.41	0	C1
TCGA-B0-5099-01	15.93	1	C1
TCGA-B0-4818-01	16.75	1	C1
TCGA-B8-A54F-01	17.05	0	C1
TCGA-B8-A54J-01	17.35	0	C1
TCGA-A3-3387-01	20.27	0	C1
TCGA-A3-3378-01	20.7	0	C1
TCGA-B2-4101-01	21.29	0	C1
TCGA-A3-A6NL-01	22.63	0	C1
TCGA-BP-4169-01	23.03	1	C1
TCGA-BP-4986-01	25.79	0	C1
TCGA-B8-A54D-01	27.27	0	C1
TCGA-B0-4838-01	27.4	1	C1
TCGA-CJ-4894-01	27.63	1	C1
TCGA-B2-5636-01	30.19	0	C1
TCGA-BP-4351-01	31.87	0	C1
TCGA-G6-A8L8-01	35.84	1	C1
TCGA-B2-3924-01	35.87	0	C1
TCGA-A3-3323-01	36.33	0	C1
TCGA-BP-5007-01	37.45	0	C1
TCGA-B0-5120-01	38.4	0	C1
TCGA-A3-3324-01	38.96	0	C1
TCGA-B0-4816-01	45.04	1	C1
TCGA-BP-4973-01	45.47	0	C1
TCGA-CJ-4635-01	46.52	0	C1
TCGA-A3-3331-01	48.78	0	C1
TCGA-A3-3316-01	49.05	0	C1
TCGA-BP-4346-01	49.05	1	C1
TCGA-B8-4148-01	49.93	0	C1
TCGA-CJ-4892-01	49.97	0	C1
TCGA-CJ-4908-01	50.3	0	C1
TCGA-CJ-4903-01	51.25	0	C1
TCGA-CJ-4641-01	54.57	1	C1
TCGA-BP-4964-01	61.17	0	C1
TCGA-BP-4965-01	61.47	0	C1
TCGA-BP-4774-01	61.93	0	C1
TCGA-BP-4330-01	62.02	0	C1
TCGA-CZ-4863-01	63.34	0	C1
TCGA-B0-4845-01	65.24	1	C1
TCGA-CJ-4878-01	71.81	0	C1
TCGA-BP-4342-01	74.11	1	C1
TCGA-DV-A4W0-01	81.14	0	C1
TCGA-CZ-4864-01	92.97	1	C1
TCGA-BP-4163-01	93.27	0	C1
TCGA-B4-5844-01	0.23	0	C1
TCGA-B4-5835-01	0.53	0	C1
TCGA-CZ-4856-01	0.59	0	C1
TCGA-BP-5173-01	2.04	1	C1
TCGA-CJ-4920-01	4.57	1	C1
TCGA-BP-4993-01	5.81	0	C1
TCGA-B8-5549-01	6.37	0	C1
TCGA-BP-4803-01	6.7	0	C1
TCGA-CJ-6033-01	7.36	1	C1
TCGA-BP-5177-01	9.63	0	C1
TCGA-CZ-5462-01	10.22	1	C1
TCGA-3Z-A93Z-01	12.65	0	C1
TCGA-CZ-5470-01	12.68	0	C1
TCGA-BP-5187-01	13.34	0	C1
TCGA-BP-5194-01	13.4	0	C1
TCGA-CZ-5987-01	14.62	1	C1
TCGA-CZ-4861-01	14.65	1	C1
TCGA-BP-4977-01	14.91	0	C1
TCGA-B0-5694-01	15.77	1	C1
TCGA-B8-A7U6-01	16.26	0	C1
TCGA-EU-5904-01	18.1	0	C1
TCGA-CJ-5678-01	18.86	1	C1
TCGA-BP-5198-01	19.81	0	C1
TCGA-B2-5641-01	21.55	0	C1
TCGA-CZ-5466-01	22.5	0	C1
TCGA-CZ-5454-01	23.72	1	C1
TCGA-BP-5195-01	24.61	0	C1
TCGA-CZ-4853-01	25.43	0	C1
TCGA-BP-4329-01	27.76	1	C1
TCGA-B0-4848-01	29.01	1	C1
TCGA-B0-4827-01	29.07	1	C1
TCGA-B2-4099-01	31.93	0	C1
TCGA-A3-A6NI-01	33.44	0	C1
TCGA-BP-5200-01	34.92	0	C1
TCGA-CW-5590-01	35.32	1	C1
TCGA-BP-4801-01	36.93	0	C1
TCGA-BP-5182-01	38.27	0	C1
TCGA-AK-3458-01	38.37	0	C1
TCGA-B0-5116-01	41.85	0	C1
TCGA-A3-3358-01	42.94	0	C1
TCGA-B8-4154-01	45.34	0	C1
TCGA-BP-5168-01	48.06	1	C1
TCGA-BP-4789-01	48.92	0	C1
TCGA-BP-5181-01	49.11	0	C1
TCGA-CJ-4905-01	49.15	0	C1
TCGA-CJ-4870-01	49.21	0	C1
TCGA-B0-5119-01	50.99	0	C1
TCGA-BP-5176-01	52.23	1	C1
TCGA-CJ-5689-01	53.22	1	C1
TCGA-CJ-4884-01	57.79	0	C1
TCGA-BP-4962-01	58.64	0	C1
TCGA-B0-5700-01	58.8	0	C1
TCGA-BP-4174-01	61.73	0	C1
TCGA-A3-3335-01	61.96	0	C1
TCGA-CJ-5683-01	62.06	0	C1
TCGA-CZ-5451-01	63.37	0	C1
TCGA-BP-4176-01	64.22	0	C1
TCGA-CJ-4876-01	64.22	0	C1
TCGA-CZ-5984-01	67.9	0	C1
TCGA-AK-3434-01	68.56	0	C1
TCGA-B0-5695-01	70.63	0	C1
TCGA-CJ-5684-01	73.29	0	C1
TCGA-AK-3431-01	73.62	1	C1
TCGA-B0-5703-01	73.78	0	C1
TCGA-CJ-4874-01	75	0	C1
TCGA-CZ-5456-01	79.57	0	C1
TCGA-CJ-4871-01	79.6	0	C1
TCGA-B0-5710-01	79.83	0	C1
TCGA-CW-6090-01	83.84	0	C1
TCGA-CZ-5465-01	84.23	1	C1
TCGA-B0-5696-01	85.71	0	C1
TCGA-B0-5697-01	86.4	0	C1
TCGA-CZ-5457-01	90.47	0	C1
TCGA-B0-5102-01	90.8	1	C1
TCGA-B0-5713-01	91.39	0	C1
TCGA-CZ-5458-01	91.62	0	C1
TCGA-CZ-5460-01	94.38	0	C1
TCGA-AK-3429-01	109.33	0	C1
TCGA-B0-5690-01	111.43	0	C1
TCGA-CJ-4885-01	113.37	0	C1
TCGA-CJ-4640-01	114.32	0	C1
TCGA-CJ-5682-01	122.73	0	C1
TCGA-B0-5707-01	123	0	C1
TCGA-CJ-5675-01	129.3	0	C1
TCGA-B8-5551-01	0.53	0	C1
TCGA-B0-4698-01	1.38	1	C1
TCGA-CJ-4918-01	3.06	1	C1
TCGA-B0-4688-01	3.32	1	C1
TCGA-B0-4694-01	3.48	1	C1
TCGA-B0-4699-01	3.61	1	C1
TCGA-BP-4989-01	3.88	0	C1
TCGA-A3-3346-01	4.5	1	C1
TCGA-B0-4703-01	5.98	1	C1
TCGA-B0-5095-01	8.05	1	C1
TCGA-BP-4770-01	10.81	1	C1
TCGA-B0-5080-01	11.24	1	C1
TCGA-B8-A8YJ-01	14.16	0	C1
TCGA-B0-5092-01	15.08	1	C1
TCGA-B0-4810-01	15.7	1	C1
TCGA-BP-4787-01	15.77	1	C1
TCGA-MM-A563-01	19.42	0	C1
TCGA-CJ-4868-01	21.22	1	C1
TCGA-B0-5097-01	21.85	0	C1
TCGA-B8-4143-01	23.29	1	C1
TCGA-B8-4620-01	25.53	0	C1
TCGA-B8-5163-01	27	0	C1
TCGA-CJ-4887-01	30.62	1	C1
TCGA-BP-4985-01	31.27	1	C1
TCGA-BP-4355-01	31.31	1	C1
TCGA-BP-5196-01	33.44	0	C1
TCGA-B0-4836-01	40.67	1	C1
TCGA-B0-4712-01	43.92	1	C1
TCGA-BP-5199-01	44.51	0	C1
TCGA-CZ-4854-01	46.12	1	C1
TCGA-BP-4983-01	46.42	0	C1
TCGA-CJ-4872-01	47.14	0	C1
TCGA-CJ-4901-01	47.63	0	C1
TCGA-BP-4804-01	47.93	0	C1
TCGA-CJ-4902-01	49.93	0	C1
TCGA-B0-4815-01	52.17	1	C1
TCGA-B0-5106-01	52.5	1	C1
TCGA-A3-3347-01	52.89	1	C1
TCGA-BP-4968-01	57.36	0	C1
TCGA-CZ-5452-01	58.77	0	C1
TCGA-BP-4784-01	60.91	0	C1
TCGA-BP-4173-01	62.19	0	C1
TCGA-CJ-4889-01	63.93	0	C1
TCGA-CZ-4858-01	69.15	1	C1
TCGA-CJ-5672-01	71.94	1	C1
TCGA-CJ-4637-01	73.16	1	C1
TCGA-AK-3445-01	78.58	0	C1
TCGA-AK-3425-01	109.82	0	C1
TCGA-CJ-4890-01	115.6	0	C1
TCGA-CJ-6027-01	118.76	1	C1
TCGA-B0-5692-01	129.57	0	C1
TCGA-B0-4813-01	0.59	1	C2
TCGA-CZ-5468-01	1.94	1	C2
TCGA-B0-4691-01	4.57	1	C2
TCGA-B8-A54I-01	4.93	0	C2
TCGA-BP-4761-01	5.98	0	C2
TCGA-BP-5169-01	6.34	0	C2
TCGA-B0-4713-01	6.64	1	C2
TCGA-B0-4841-01	6.7	1	C2
TCGA-B0-5084-01	7.29	1	C2
TCGA-G6-A5PC-01	7.95	1	C2
TCGA-B0-4828-01	10.09	1	C2
TCGA-B0-4844-01	10.28	1	C2
TCGA-G6-A8L6-01	10.28	1	C2
TCGA-B0-4843-01	10.51	1	C2
TCGA-BP-4352-01	11.3	1	C2
TCGA-DV-A4VZ-01	11.99	0	C2
TCGA-BP-4776-01	13.5	0	C2
TCGA-BP-4992-01	16.46	0	C2
TCGA-B0-5088-01	18.5	1	C2
TCGA-BP-5000-01	18.5	0	C2
TCGA-B0-4707-01	19.71	1	C2
TCGA-MM-A564-01	19.94	0	C2
TCGA-BP-4334-01	21.19	1	C2
TCGA-MM-A84U-01	23	0	C2
TCGA-B8-4153-01	25.03	0	C2
TCGA-B0-5085-01	25.3	1	C2
TCGA-B0-4847-01	26.05	1	C2
TCGA-CJ-4891-01	26.91	1	C2
TCGA-A3-3383-01	28.29	0	C2
TCGA-AK-3454-01	28.71	0	C2
TCGA-BP-5010-01	28.84	1	C2
TCGA-BP-5175-01	30.62	0	C2
TCGA-CZ-5469-01	31.08	1	C2
TCGA-BP-5191-01	31.77	0	C2
TCGA-BP-5190-01	33.21	0	C2
TCGA-B0-4817-01	33.48	1	C2
TCGA-BP-5009-01	35.87	1	C2
TCGA-BP-4981-01	36.04	1	C2
TCGA-B0-4822-01	36.5	1	C2
TCGA-BP-5185-01	37.19	0	C2
TCGA-BP-4799-01	37.22	1	C2
TCGA-BP-5001-01	38.67	0	C2
TCGA-AK-3447-01	39.98	0	C2
TCGA-B0-4821-01	40.41	1	C2
TCGA-AS-3777-01	40.67	0	C2
TCGA-A3-3374-01	43.17	0	C2
TCGA-DV-5565-01	43.66	0	C2
TCGA-B0-4811-01	46.55	1	C2
TCGA-B0-5121-01	48.78	0	C2
TCGA-BP-4341-01	52.2	1	C2
TCGA-DV-A4VX-01	53.42	1	C2
TCGA-B0-4839-01	53.84	1	C2
TCGA-CJ-4912-01	54.43	0	C2
TCGA-CJ-4900-01	56.31	1	C2
TCGA-B0-4842-01	56.64	1	C2
TCGA-B0-5400-01	56.93	0	C2
TCGA-B0-4718-01	58.41	0	C2
TCGA-BP-4969-01	58.94	0	C2
TCGA-BP-5178-01	62.81	1	C2
TCGA-G6-A8L7-01	70.07	0	C2
TCGA-B0-5702-01	71.35	0	C2
TCGA-BP-4960-01	71.35	0	C2
TCGA-BP-4758-01	72.54	0	C2
TCGA-CJ-4873-01	74.21	0	C2
TCGA-BP-4759-01	77.92	0	C2
TCGA-B0-4833-01	78.38	1	C2
TCGA-AK-3453-01	83.15	0	C2
TCGA-BP-4159-01	85.45	1	C2
TCGA-BP-4338-01	93.92	0	C2
TCGA-BP-4165-01	99.77	0	C2
TCGA-CJ-4642-01	105.29	0	C2
TCGA-CJ-4875-01	116.75	1	C2
TCGA-CJ-5676-01	133.61	0	C2
TCGA-BP-4327-01	3.58	1	C2
TCGA-DV-5568-01	12.16	0	C2
TCGA-B8-5162-01	1.18	0	C2
TCGA-B0-4706-01	2.14	1	C2
TCGA-B0-4714-01	3.25	1	C2
TCGA-BP-4771-01	5.32	1	C2
TCGA-B0-4819-01	6.01	1	C2
TCGA-BP-4798-01	10.97	1	C2
TCGA-B0-5081-01	11.89	1	C2
TCGA-BP-4335-01	15.6	1	C2
TCGA-B0-4697-01	18.99	1	C2
TCGA-AK-3426-01	29.07	1	C2
TCGA-CJ-4916-01	45.11	0	C2
TCGA-BP-4971-01	48.85	0	C2
TCGA-BP-4345-01	49.8	0	C2
TCGA-CJ-4888-01	51.48	1	C2
TCGA-BP-4326-01	53.38	1	C2
TCGA-CJ-4882-01	61.86	0	C2
TCGA-CJ-6031-01	62.61	0	C2
TCGA-B0-5100-01	62.84	1	C2
TCGA-B0-4700-01	65.05	1	C2
TCGA-CJ-4881-01	66.16	0	C2
TCGA-CJ-4869-01	83.9	0	C2
TCGA-BP-4167-01	89.29	0	C2
TCGA-B0-5706-01	105.29	0	C2
TCGA-CJ-5671-01	130.98	0	C2
TCGA-B2-4098-01	1.68	1	C3
TCGA-6D-AA2E-01	11.89	0	C3
TCGA-BP-4756-01	12.29	0	C3
TCGA-CJ-4638-01	14.16	1	C3
TCGA-CJ-5677-01	25.69	1	C3
TCGA-B0-5107-01	30.45	1	C3
TCGA-B0-5117-01	52.83	0	C3
TCGA-B0-4834-01	68.66	1	C3
TCGA-BP-5174-01	74.15	0	C3
TCGA-AK-3427-01	117.71	0	C3
TCGA-B8-5164-01	0.85	0	C3
TCGA-B0-4693-01	2.53	1	C3
TCGA-B0-4814-01	5.52	1	C3
TCGA-B4-5378-01	5.75	0	C3
TCGA-BP-4974-01	6.93	1	C3
TCGA-A3-3363-01	10.48	0	C3
TCGA-B4-5377-01	11.99	0	C3
TCGA-CZ-5986-01	12.25	0	C3
TCGA-BP-4970-01	14.22	0	C3
TCGA-B2-A4SR-01	16.66	0	C3
TCGA-B8-4146-01	16.79	0	C3
TCGA-A3-3352-01	18.43	1	C3
TCGA-CZ-5455-01	18.43	1	C3
TCGA-BP-4340-01	18.46	1	C3
TCGA-A3-3380-01	18.63	0	C3
TCGA-CW-6097-01	18.76	1	C3
TCGA-A3-3382-01	18.86	0	C3
TCGA-CZ-5463-01	21.75	0	C3
TCGA-AK-3455-01	22.44	1	C3
TCGA-BP-5186-01	22.77	0	C3
TCGA-DV-5576-01	23.88	1	C3
TCGA-A3-3372-01	24.15	0	C3
TCGA-B2-5635-01	24.8	0	C3
TCGA-A3-3365-01	28.68	0	C3
TCGA-A3-3351-01	29.89	0	C3
TCGA-BP-4998-01	30.62	0	C3
TCGA-A3-3343-01	31.04	0	C3
TCGA-B2-4102-01	31.27	0	C3
TCGA-B2-5633-01	31.64	0	C3
TCGA-BP-4164-01	32.59	1	C3
TCGA-BP-4982-01	33.31	0	C3
TCGA-B8-5552-01	34.36	0	C3
TCGA-BP-5008-01	35.18	0	C3
TCGA-BP-4790-01	36.5	1	C3
TCGA-A3-3306-01	36.79	0	C3
TCGA-B0-4852-01	36.83	1	C3
TCGA-BP-4987-01	36.93	0	C3
TCGA-BP-5004-01	36.99	0	C3
TCGA-DV-5573-01	37.12	0	C3
TCGA-BP-4332-01	37.22	0	C3
TCGA-A3-3326-01	37.35	0	C3
TCGA-A3-3325-01	38.44	1	C3
TCGA-B0-5113-01	38.6	0	C3
TCGA-B0-4846-01	39.42	1	C3
TCGA-BP-4999-01	41.59	0	C3
TCGA-BP-4347-01	44.91	0	C3
TCGA-A3-3349-01	45.5	0	C3
TCGA-B0-5399-01	46.35	0	C3
TCGA-BP-4991-01	46.42	0	C3
TCGA-A3-3307-01	47.17	0	C3
TCGA-BP-4766-01	48.03	0	C3
TCGA-A3-3322-01	48.55	0	C3
TCGA-A3-3317-01	48.98	0	C3
TCGA-A3-3320-01	49.54	0	C3
TCGA-B8-4622-01	50.1	0	C3
TCGA-CJ-4899-01	50.2	0	C3
TCGA-A3-3362-01	51.22	0	C3
TCGA-B0-5115-01	52.69	0	C3
TCGA-A3-3329-01	53.35	0	C3
TCGA-B0-4824-01	54.43	1	C3
TCGA-BP-4344-01	54.73	0	C3
TCGA-A3-3376-01	55.72	1	C3
TCGA-B0-4710-01	57.65	0	C3
TCGA-CJ-4643-01	58.9	0	C3
TCGA-BP-4963-01	60.25	0	C3
TCGA-BP-4775-01	60.55	0	C3
TCGA-BP-4769-01	61.63	0	C3
TCGA-CZ-5989-01	62.58	0	C3
TCGA-BP-4961-01	63.57	0	C3
TCGA-A3-3385-01	65.47	0	C3
TCGA-CZ-5985-01	65.6	0	C3
TCGA-B0-5110-01	66	0	C3
TCGA-B0-4945-01	70.47	1	C3
TCGA-BP-4765-01	71.75	0	C3
TCGA-AK-3461-01	72.83	0	C3
TCGA-CW-5587-01	73.13	0	C3
TCGA-A3-3367-01	74.57	0	C3
TCGA-A3-3370-01	74.7	0	C3
TCGA-CZ-5982-01	80.12	0	C3
TCGA-BP-4331-01	80.62	1	C3
TCGA-DV-A4W0-05	81.14	0	C3
TCGA-CW-5583-01	81.77	0	C3
TCGA-A3-3359-01	82.26	0	C3
TCGA-BP-4161-01	90.21	0	C3
TCGA-B0-5104-01	90.41	1	C3
TCGA-BP-4325-01	97.37	0	C3
TCGA-BP-4162-01	100.99	0	C3
TCGA-CW-6093-01	103.35	0	C3
TCGA-CW-6088-01	105.85	0	C3
TCGA-CJ-4639-01	106.08	0	C3
TCGA-CZ-4862-01	107.46	0	C3
TCGA-BP-4158-01	110.94	0	C3
TCGA-B0-5691-01	112.71	0	C3
TCGA-CJ-4634-01	114.91	0	C3
TCGA-B0-5699-01	126.18	0	C3
TCGA-B4-5843-01	0.36	0	C3
TCGA-BP-4166-01	0.43	0	C3
TCGA-BP-5202-01	0.95	0	C3
TCGA-B4-5834-01	1.25	0	C3
TCGA-B0-5096-01	2.23	1	C3
TCGA-CZ-5467-01	2.4	1	C3
TCGA-EU-5905-01	3.91	0	C3
TCGA-EU-5907-01	4.17	0	C3
TCGA-B4-5836-01	4.63	0	C3
TCGA-B4-5832-01	5.09	0	C3
TCGA-CW-5584-01	5.39	1	C3
TCGA-B4-5838-01	5.45	0	C3
TCGA-CZ-4865-01	5.45	1	C3
TCGA-BP-4967-01	6.73	0	C3
TCGA-CZ-4860-01	6.77	1	C3
TCGA-EU-5906-01	6.77	0	C3
TCGA-BP-4807-01	6.93	0	C3
TCGA-CZ-5461-01	10.84	1	C3
TCGA-CJ-4644-01	11.04	1	C3
TCGA-A3-A8OV-01	11.17	0	C3
TCGA-BP-4782-01	11.63	0	C3
TCGA-DV-5569-01	11.66	0	C3
TCGA-T7-A92I-01	11.7	0	C3
TCGA-AK-3465-01	12.12	0	C3
TCGA-B8-5553-01	14.29	0	C3
TCGA-B0-4823-01	14.91	1	C3
TCGA-MW-A4EC-01	16.36	0	C3
TCGA-B8-5546-01	16.59	0	C3
TCGA-B8-4619-01	17.18	0	C3
TCGA-CJ-5681-01	18.13	1	C3
TCGA-BP-4795-01	20.37	0	C3
TCGA-B0-5075-01	20.93	1	C3
TCGA-CZ-5988-01	22.77	0	C3
TCGA-BP-5192-01	23.46	0	C3
TCGA-B8-5159-01	23.72	0	C3
TCGA-A3-3313-01	24.15	1	C3
TCGA-B8-5165-01	24.21	0	C3
TCGA-CJ-4893-01	24.64	0	C3
TCGA-CJ-5680-01	25.23	1	C3
TCGA-B8-4621-01	25.89	0	C3
TCGA-BP-5189-01	27	1	C3
TCGA-BP-5006-01	27.6	0	C3
TCGA-B8-A54E-01	29.86	0	C3
TCGA-B2-3923-01	32.59	0	C3
TCGA-B2-5639-01	32.95	1	C3
TCGA-B0-5083-01	34.33	1	C3
TCGA-BP-4797-01	36.37	0	C3
TCGA-BP-5184-01	37.22	0	C3
TCGA-AK-3456-01	37.55	0	C3
TCGA-A3-3311-01	39.13	1	C3
TCGA-B8-5158-01	40.01	0	C3
TCGA-BP-4763-01	41.72	1	C3
TCGA-B0-5402-01	42.38	0	C3
TCGA-BP-5183-01	42.41	0	C3
TCGA-B8-4151-01	42.67	0	C3
TCGA-BP-4994-01	42.97	0	C3
TCGA-B0-5077-01	43.27	1	C3
TCGA-BP-4762-01	44.12	1	C3
TCGA-BP-4995-01	45.04	0	C3
TCGA-A3-3328-01	45.5	0	C3
TCGA-DV-5566-01	45.93	0	C3
TCGA-AK-3443-01	46.75	0	C3
TCGA-BP-4975-01	47.08	0	C3
TCGA-B8-5550-01	48.49	0	C3
TCGA-CJ-4907-01	49.24	0	C3
TCGA-BP-4972-01	49.34	0	C3
TCGA-B8-5545-01	50.1	0	C3
TCGA-A3-3373-01	53.25	0	C3
TCGA-BP-4976-01	53.61	0	C3
TCGA-BP-4177-01	54.86	0	C3
TCGA-CZ-5459-01	55.29	0	C3
TCGA-DV-5575-01	56.8	0	C3
TCGA-AK-3450-01	58.44	0	C3
TCGA-CZ-4859-01	58.71	0	C3
TCGA-BP-4343-01	62.81	1	C3
TCGA-CJ-4886-01	64.13	0	C3
TCGA-CW-5580-01	64.52	1	C3
TCGA-DV-5567-01	65.83	0	C3
TCGA-CW-5588-01	66.26	0	C3
TCGA-CJ-5686-01	66.95	0	C3
TCGA-BP-4781-01	68.33	0	C3
TCGA-BP-5180-01	74.34	0	C3
TCGA-CW-5591-01	74.61	0	C3
TCGA-CJ-6030-01	75.53	1	C3
TCGA-BP-4170-01	76.97	1	C3
TCGA-BP-4760-01	77.56	0	C3
TCGA-CW-5589-01	78.12	0	C3
TCGA-BP-5170-01	79.24	0	C3
TCGA-CZ-5453-01	79.47	1	C3
TCGA-B0-5701-01	80.85	0	C3
TCGA-AK-3460-01	82.39	0	C3
TCGA-CW-5585-01	85.71	0	C3
TCGA-BP-4959-01	87.39	0	C3
TCGA-A3-3357-01	88.3	0	C3
TCGA-B0-5712-01	89.42	0	C3
TCGA-CW-5581-01	91.95	0	C3
TCGA-AK-3440-01	94.12	0	C3
TCGA-BP-4160-01	94.65	0	C3
TCGA-CZ-4866-01	107.33	0	C3
TCGA-CJ-4904-01	108.48	0	C3
TCGA-CJ-4897-01	109.76	0	C3
TCGA-AK-3433-01	111.99	0	C3
TCGA-B0-5698-01	119.28	0	C3
TCGA-CJ-6032-01	119.55	0	C3
TCGA-AK-3428-01	122.47	0	C3
TCGA-B0-5812-01	125.95	0	C3
TCGA-B0-5709-01	130.55	0	C3
TCGA-B0-5711-01	131.04	0	C3
TCGA-B0-5693-01	133.84	0	C3
TCGA-B0-5705-01	149.05	0	C3
TCGA-CW-6087-01	1.35	1	C3
TCGA-B0-4690-01	1.41	1	C3
TCGA-B0-5109-01	19.28	1	C3
TCGA-BP-4354-01	33.97	1	C3
TCGA-CJ-4895-01	39.42	1	C3
TCGA-CZ-4857-01	47.04	1	C3
TCGA-CJ-6028-01	53.38	1	C3
TCGA-BP-4777-01	56.87	0	C3
TCGA-B0-5108-01	58.54	0	C3
TCGA-CJ-4636-01	63.21	0	C3
TCGA-DV-5574-01	66.23	0	C3
TCGA-CZ-5464-01	69.91	0	C3
