# Supplementary material for: Multi-omics analysis uncovers clinical, immunological, and pharmacogenomic implications of cuproptosis in clear cell renal cell carcinoma
Source: Eur J Med Res. 2023 Jul 22;28:248. doi: 10.1186/s40001-023-01221-4 (PMC10362584; doi:10.1186/s40001-023-01221-4)
Supplement: Supplementary file 6 — Additional file 6: Table S5. The top 200 of up-regulated biomarkers of each cuproptosis subtype. [file 40001_2023_1221_MOESM6_ESM.xlsx]

## Sheet: Sheet1
probe	class	dirct
CDKN2A	CS1	up
FGG	CS1	up
FGB	CS1	up
CTHRC1	CS1	up
FABP7	CS1	up
LOX	CS1	up
AC073486.1	CS1	up
MYEOV	CS1	up
TTC21B-AS1	CS1	up
PGF	CS1	up
TGFBI	CS1	up
C1R	CS1	up
SERPINE1	CS1	up
CP	CS1	up
CA9	CS1	up
C1S	CS1	up
CD8A	CS1	up
NNMT	CS1	up
IGLV3-21	CS1	up
NPTX2	CS1	up
FGA	CS1	up
TMEM45A	CS1	up
IGLV1-40	CS1	up
MMP9	CS1	up
LGI4	CS1	up
KISS1R	CS1	up
CXCL5	CS1	up
FKBP10	CS1	up
CD70	CS1	up
IGFBP3	CS1	up
PRIMA1	CS1	up
PTHLH	CS1	up
PCSK6	CS1	up
TRBV20-1	CS1	up
LINC01139	CS1	up
CFD	CS1	up
DPYSL3	CS1	up
GZMK	CS1	up
IGHV4-39	CS1	up
DUSP2	CS1	up
CD3D	CS1	up
MRC2	CS1	up
IGHV1-2	CS1	up
ANGPTL4	CS1	up
NKG7	CS1	up
HILPDA	CS1	up
COL1A1	CS1	up
CD8B	CS1	up
IGFBP1	CS1	up
COL23A1	CS1	up
TGM2	CS1	up
CD2	CS1	up
CD3E	CS1	up
CXCL9	CS1	up
LOXL2	CS1	up
IGHV4-34	CS1	up
OLFML3	CS1	up
AC021744.1	CS1	up
CD27	CS1	up
LCK	CS1	up
IGLV2-11	CS1	up
TNFAIP6	CS1	up
H19	CS1	up
TRBJ2-3	CS1	up
PYCR1	CS1	up
CST7	CS1	up
TRBJ2-7	CS1	up
SIT1	CS1	up
LINC00944	CS1	up
NTM	CS1	up
HLA-DQA1	CS1	up
PPDPFL	CS1	up
C4B	CS1	up
PTPRN	CS1	up
IGLV1-47	CS1	up
IGKV1-9	CS1	up
ACKR3	CS1	up
CPE	CS1	up
C1QC	CS1	up
CTSW	CS1	up
C3	CS1	up
C1QB	CS1	up
HLA-DQB1	CS1	up
IGHV5-51	CS1	up
IGLV1-44	CS1	up
VCAN	CS1	up
AC022509.1	CS1	up
IL2RB	CS1	up
RAC2	CS1	up
KRT223P	CS1	up
MMP1	CS1	up
CCL4	CS1	up
PDCD1	CS1	up
TMEM130	CS1	up
GBP5	CS1	up
C1QA	CS1	up
GZMA	CS1	up
IGHA1	CS1	up
SPOCK1	CS1	up
FCGR3A	CS1	up
TRAC	CS1	up
SMIM3	CS1	up
CAV1	CS1	up
PLAUR	CS1	up
TRBJ2-2P	CS1	up
INHBB	CS1	up
CFH	CS1	up
IGKV1-17	CS1	up
COL6A2	CS1	up
CHST1	CS1	up
IGHV3-15	CS1	up
CORO1A	CS1	up
TRBV9	CS1	up
PRF1	CS1	up
HIST1H2BK	CS1	up
FOXC2	CS1	up
TOX	CS1	up
ATP8B3	CS1	up
PROCR	CS1	up
LINC01235	CS1	up
IGHV1-46	CS1	up
LINC00887	CS1	up
COL1A2	CS1	up
ADA	CS1	up
SIRPG	CS1	up
IRX3	CS1	up
ICAM1	CS1	up
CDHR1	CS1	up
MYC	CS1	up
CXCL10	CS1	up
APOBEC3C	CS1	up
CXCR4	CS1	up
IGHV4-59	CS1	up
ANGPTL2	CS1	up
SPHK1	CS1	up
SLC2A3	CS1	up
HLA-DRB1	CS1	up
OR2I1P	CS1	up
AIM2	CS1	up
RGS1	CS1	up
COL5A1	CS1	up
MMRN1	CS1	up
CALHM6	CS1	up
AP000695.1	CS1	up
IFITM1	CS1	up
OLFML2B	CS1	up
TNFRSF9	CS1	up
EGLN3	CS1	up
SERPINA1	CS1	up
SNAP25	CS1	up
OSMR	CS1	up
COL3A1	CS1	up
BASP1	CS1	up
ADAMTSL4	CS1	up
LINC00460	CS1	up
SRGN	CS1	up
C1QL4	CS1	up
TMSB4XP8	CS1	up
F2R	CS1	up
FABP5	CS1	up
CD3G	CS1	up
ENPP3	CS1	up
CXCR3	CS1	up
LSP1	CS1	up
TYMP	CS1	up
HLA-DPB1	CS1	up
HLA-DPA1	CS1	up
HAPLN3	CS1	up
HLA-DRA	CS1	up
PCOLCE2	CS1	up
MGST1	CS1	up
IDO1	CS1	up
BHLHE41	CS1	up
TRGV10	CS1	up
TNC	CS1	up
COL6A3	CS1	up
GACAT2	CS1	up
CD40	CS1	up
ARL4C	CS1	up
C4A	CS1	up
IL2RG	CS1	up
CD69	CS1	up
PMP22	CS1	up
CCR5	CS1	up
SYNPO	CS1	up
RAMP1	CS1	up
SEZ6L2	CS1	up
CHST15	CS1	up
SEMA7A	CS1	up
VIM	CS1	up
TRBV6-5	CS1	up
AXL	CS1	up
PLPPR5	CS1	up
AC022509.2	CS1	up
PCDHB6	CS1	up
TRAV13-1	CS1	up
CXCL11	CS1	up
CGREF1	CS1	up
ITGA5	CS1	up
CD247	CS1	up
SAA1	CS2	up
MIR4768	CS2	up
SAA2	CS2	up
HP	CS2	up
SLPI	CS2	up
SAA2-SAA4	CS2	up
RNU4-62P	CS2	up
MTRNR2L1	CS2	up
SNORD99	CS2	up
KRT19	CS2	up
IGLC3	CS2	up
MTCO3P12	CS2	up
MT-ND3	CS2	up
MTND4P12	CS2	up
LBP	CS2	up
SPINK1	CS2	up
RPS23P6	CS2	up
IGKC	CS2	up
PPP1R1A	CS2	up
AC116614.1	CS2	up
MT-RNR1	CS2	up
FER1L4	CS2	up
MTATP6P1	CS2	up
F2	CS2	up
MT-CYB	CS2	up
MT-CO2	CS2	up
RNY3P16	CS2	up
MTCO1P40	CS2	up
AC108673.3	CS2	up
IGHG3	CS2	up
MT-ND4	CS2	up
SYCE1L	CS2	up
SNHG9	CS2	up
SFN	CS2	up
C19orf33	CS2	up
MTND1P23	CS2	up
IGLC2	CS2	up
MT-ND2	CS2	up
MTND2P28	CS2	up
MT-ATP6	CS2	up
MT-CO3	CS2	up
SNORA33	CS2	up
ANGPTL8	CS2	up
AC105446.1	CS2	up
HSD17B3	CS2	up
AC104695.3	CS2	up
PPP1R14D	CS2	up
TPSG1	CS2	up
SNORD104	CS2	up
AKR1B10	CS2	up
PI3	CS2	up
MTCO1P12	CS2	up
AC002044.1	CS2	up
MT-TP	CS2	up
MTRNR2L12	CS2	up
AC125611.1	CS2	up
AC073896.4	CS2	up
CRABP2	CS2	up
RNU6-1010P	CS2	up
AC026403.1	CS2	up
NUPR1	CS2	up
WISP2	CS2	up
RPL23AP32	CS2	up
IGHGP	CS2	up
MT-RNR2	CS2	up
CPNE7	CS2	up
MIR548AA2	CS2	up
PGGHG	CS2	up
AL355796.1	CS2	up
TRIM54	CS2	up
MT1X	CS2	up
ASMTL-AS1	CS2	up
SCARNA21	CS2	up
IGHG1	CS2	up
AL035071.1	CS2	up
AC015722.2	CS2	up
ITPKA	CS2	up
MT-ND1	CS2	up
SNORD14E	CS2	up
RNA5SP122	CS2	up
C16orf74	CS2	up
MZB1	CS2	up
AC084036.1	CS2	up
PNCK	CS2	up
FXYD3	CS2	up
MT-ND4L	CS2	up
HSF4	CS2	up
SCARNA7	CS2	up
APOC3	CS2	up
PPP1R14BP3	CS2	up
AL080317.1	CS2	up
BNC2-AS1	CS2	up
RNU7-40P	CS2	up
AC092535.4	CS2	up
CNFN	CS2	up
NPIPP1	CS2	up
NKAIN4	CS2	up
C8G	CS2	up
AC025265.1	CS2	up
HSPB1	CS2	up
AL627309.6	CS2	up
TNFSF14	CS2	up
IGLC7	CS2	up
AP001453.2	CS2	up
RNA5SP498	CS2	up
MT-CO1	CS2	up
AC008610.1	CS2	up
RNU1-67P	CS2	up
IGHM	CS2	up
AP000240.1	CS2	up
MELTF-AS1	CS2	up
AC245884.8	CS2	up
MT-TC	CS2	up
RNA5SP425	CS2	up
AC135050.3	CS2	up
PAXX	CS2	up
AC093001.1	CS2	up
MT-ATP8	CS2	up
ARL6IP4	CS2	up
RNU4-2	CS2	up
AL031727.1	CS2	up
MTCO2P2	CS2	up
IGHG2	CS2	up
SNORD60	CS2	up
AL136380.1	CS2	up
AC003072.1	CS2	up
SNHG25	CS2	up
AC103691.1	CS2	up
MHENCR	CS2	up
CHKB	CS2	up
RNU4ATAC18P	CS2	up
RF00100	CS2	up
NPEPL1	CS2	up
IGLL5	CS2	up
CHMP4BP1	CS2	up
SMIM22	CS2	up
MRPL41	CS2	up
NDUFA3	CS2	up
PABPC1L	CS2	up
AL590560.1	CS2	up
AC023043.4	CS2	up
GTF2IP13	CS2	up
AC084117.1	CS2	up
RPL37P6	CS2	up
RPL29P14	CS2	up
HAUS7	CS2	up
SNORA31	CS2	up
JSRP1	CS2	up
MTATP8P1	CS2	up
AL096701.1	CS2	up
MT1F	CS2	up
U62317.2	CS2	up
CTXN1	CS2	up
IGHG4	CS2	up
IZUMO4	CS2	up
MFSD2A	CS2	up
AL354836.1	CS2	up
AP006284.1	CS2	up
GOLGA8B	CS2	up
AC093827.3	CS2	up
TFF1	CS2	up
ROMO1	CS2	up
MT1A	CS2	up
MELTF	CS2	up
SOCS1	CS2	up
MT-TL1	CS2	up
AC138696.2	CS2	up
AC018816.1	CS2	up
C11orf86	CS2	up
MXD3	CS2	up
MT1G	CS2	up
MIR3682	CS2	up
KRT5	CS2	up
MTCO2P12	CS2	up
MTND4P35	CS2	up
PCSK1N	CS2	up
AP001992.1	CS2	up
UCN	CS2	up
AL021707.6	CS2	up
AC145423.2	CS2	up
MIR503HG	CS2	up
AC073335.2	CS2	up
AL591845.1	CS2	up
KRTCAP3	CS2	up
NALT1	CS2	up
CD79A	CS2	up
AC048341.2	CS2	up
LINC00685	CS2	up
UCHL1	CS2	up
HOTAIRM1	CS2	up
GADD45GIP1	CS2	up
AC078778.1	CS2	up
SAPCD1	CS2	up
AC246787.1	CS2	up
CCER2	CS2	up
RNU6-94P	CS2	up
RARRES2	CS2	up
C1QTNF12	CS2	up
MT-TY	CS2	up
SNORD100	CS2	up
WDR72	CS3	up
HMGCS2	CS3	up
OGDHL	CS3	up
SLC16A12	CS3	up
NPR3	CS3	up
KL	CS3	up
PPARGC1A	CS3	up
SLC13A1	CS3	up
LIN7A	CS3	up
SLC27A2	CS3	up
ALDOB	CS3	up
LRP2	CS3	up
TMEM252	CS3	up
ALDH1L1	CS3	up
SLC3A1	CS3	up
MAP7	CS3	up
ACE2	CS3	up
SELENOP	CS3	up
SLC5A8	CS3	up
CYP4A11	CS3	up
PLS1	CS3	up
ALDH6A1	CS3	up
PCK1	CS3	up
HRH2	CS3	up
C1orf210	CS3	up
TBC1D14	CS3	up
TOX3	CS3	up
FLRT3	CS3	up
PIGR	CS3	up
ABCC4	CS3	up
PAH	CS3	up
SOWAHB	CS3	up
DSG2	CS3	up
ACADM	CS3	up
AIF1L	CS3	up
SULT1C4	CS3	up
SLC22A12	CS3	up
NCR3LG1	CS3	up
GBA3	CS3	up
SORL1	CS3	up
TMEM174	CS3	up
NNT	CS3	up
IRF6	CS3	up
HAO2	CS3	up
ZNF770	CS3	up
ACADSB	CS3	up
PANK1	CS3	up
ACAT1	CS3	up
PCCA	CS3	up
ANK3	CS3	up
PAIP2B	CS3	up
PEG10	CS3	up
PBX1	CS3	up
GTF2I	CS3	up
PAQR5	CS3	up
SLC6A19	CS3	up
SPX	CS3	up
GAREM1	CS3	up
MGAM	CS3	up
SLC10A2	CS3	up
PRKAA2	CS3	up
ESRRG	CS3	up
GPAT3	CS3	up
EMX2OS	CS3	up
CLCN5	CS3	up
VIL1	CS3	up
SLC16A9	CS3	up
OXCT1	CS3	up
EHHADH	CS3	up
SOX6	CS3	up
LRRC19	CS3	up
EVC	CS3	up
ALDH8A1	CS3	up
DDIT4L	CS3	up
SLC22A6	CS3	up
ENPP5	CS3	up
AMOT	CS3	up
TMEM72	CS3	up
DDC	CS3	up
CUBN	CS3	up
PKHD1	CS3	up
CYFIP2	CS3	up
DPP4	CS3	up
LGR4	CS3	up
SLC40A1	CS3	up
LIFR	CS3	up
ZNF385B	CS3	up
G6PC	CS3	up
ITGA6	CS3	up
ATP11A	CS3	up
HOOK1	CS3	up
C11orf54	CS3	up
UGT2A3	CS3	up
PLPP3	CS3	up
FREM2	CS3	up
ELOVL7	CS3	up
ACSL1	CS3	up
SGPP2	CS3	up
PTPN3	CS3	up
DSP	CS3	up
AC015922.2	CS3	up
KCNJ15	CS3	up
NCOA7	CS3	up
ACSS3	CS3	up
RRAGD	CS3	up
AC124854.1	CS3	up
ABHD2	CS3	up
CYP7B1	CS3	up
RAB3IP	CS3	up
RCAN2	CS3	up
SPIRE1	CS3	up
NPY6R	CS3	up
DMGDH	CS3	up
IMPA2	CS3	up
TMEM171	CS3	up
COL4A4	CS3	up
TRIM2	CS3	up
ANKRD33B	CS3	up
MEIS3P1	CS3	up
TMEM245	CS3	up
ENAM	CS3	up
ATP6V1A	CS3	up
CLIC5	CS3	up
TOM1L1	CS3	up
TSPYL1	CS3	up
ASAH1	CS3	up
CDS1	CS3	up
AC018752.1	CS3	up
TIMP3	CS3	up
FRMD3	CS3	up
PHYHIPL	CS3	up
MUT	CS3	up
SLC4A4	CS3	up
AC092611.2	CS3	up
NR3C2	CS3	up
PRR15L	CS3	up
NECTIN3	CS3	up
ENPP4	CS3	up
RAB11FIP1	CS3	up
CMTM4	CS3	up
SOSTDC1	CS3	up
IQGAP2	CS3	up
KIF21A	CS3	up
SCD5	CS3	up
PATJ	CS3	up
SLC22A2	CS3	up
IL17RD	CS3	up
SLC47A1	CS3	up
MRC1	CS3	up
SUCLA2	CS3	up
PLEKHA7	CS3	up
EPB41L5	CS3	up
CCNG1	CS3	up
RDX	CS3	up
FMO1	CS3	up
C12orf49	CS3	up
CAVIN2	CS3	up
GATM	CS3	up
HIPK2	CS3	up
LINC01507	CS3	up
CNOT1	CS3	up
MYO5B	CS3	up
PDK4	CS3	up
ZNF106	CS3	up
ARHGAP42	CS3	up
FNIP2	CS3	up
SLCO4C1	CS3	up
DENND4C	CS3	up
SNX30	CS3	up
COBL	CS3	up
AC061961.1	CS3	up
CAT	CS3	up
EDNRB	CS3	up
HSPA4L	CS3	up
AFF4	CS3	up
STK32B	CS3	up
EPB41L4A	CS3	up
MPP5	CS3	up
LRBA	CS3	up
TMEM38B	CS3	up
APOOL	CS3	up
DCDC2	CS3	up
ACO2	CS3	up
SC5D	CS3	up
GHR	CS3	up
MEGF9	CS3	up
ERMP1	CS3	up
PIK3C2A	CS3	up
STX17	CS3	up
KDR	CS3	up
PDZK1	CS3	up
NCOA4	CS3	up
IDH3A	CS3	up
WLS	CS3	up
USP34	CS3	up
PTAR1	CS3	up
GULP1	CS3	up
MIR4664	CS3	up
CYS1	CS3	up
PDZD8	CS3	up
