# Supplementary material for: Multi-omics analysis uncovers clinical, immunological, and pharmacogenomic implications of cuproptosis in clear cell renal cell carcinoma
Source: Eur J Med Res. 2023 Jul 22;28:248. doi: 10.1186/s40001-023-01221-4 (PMC10362584; doi:10.1186/s40001-023-01221-4)
Supplement: Supplementary file 7 — Additional file 7: Table S6. The list of 95 cuproptosis-related genes. [file 40001_2023_1221_MOESM7_ESM.xlsx]

## Sheet: Sheet1
ACADM
ABCC4
ACADSB
PLS1
PRKAA2
TBC1D14
PCCA
NNT
ACAT1
DSG2
SORL1
SOWAHB
ALDH6A1
PANK1
PAQR5
CLCN5
HOOK1
NCOA7
GAREM1
KL
NPR3
KIF21A
MAP7
ATP6V1A
ENPP5
CYFIP2
RRAGD
PAIP2B
ANK3
FNIP2
NR3C2
PTPN3
CMTM4
SLC27A2
OXCT1
NCR3LG1
CDS1
PBX1
PEG10
WDR72
FLRT3
HRH2
ACSL1
SOX6
SLC16A12
ELOVL7
COBL
LRP2
COL4A4
MYO5B
LIN7A
PPARGC1A
EMX2OS
SULT1C4
PKHD1
TMEM252
SLC13A1
C1orf210
FREM2
ACE2
ACSS3
CLIC5
GPAT3
SLC10A2
OCLN
ENAM
SLC5A8
VIL1
RNF152
NPY6R
ESRRG
TMEM171
LRRC19
SAA1
DDIT4L
PCK1
AIF1L
ALDH1L1
HAO2
SCD5
SLC6A19
TOX3
TMEM72
TMEM174
ZNF385B
DSP
CYP4A11
OGDHL
SPX
MYL3
SLPI
IGLC3
HMGCS2
SLC22A12
LBP
