# Supplementary material for: Multi-omics analysis uncovers clinical, immunological, and pharmacogenomic implications of cuproptosis in clear cell renal cell carcinoma
Source: Eur J Med Res. 2023 Jul 22;28:248. doi: 10.1186/s40001-023-01221-4 (PMC10362584; doi:10.1186/s40001-023-01221-4)
Supplement: Supplementary file 8 — Additional file 8: Table S7. Univariate Cox regression results of 95 cuproptosis-related genes. [file 40001_2023_1221_MOESM8_ESM.xlsx]

## Sheet: Sheet1
ID	HR	HR.95L	HR.95H	pvalue
ACADM	0.634083	0.556435	0.722567	8.17763e-12
ABCC4	0.699048	0.610887	0.799934	1.93553e-07
ACADSB	0.568419	0.486202	0.664538	1.37395e-12
PLS1	0.678433	0.60915	0.755596	1.67663e-12
PRKAA2	0.576625	0.493808	0.673331	3.4076e-12
TBC1D14	0.699525	0.605112	0.808669	1.36021e-06
PCCA	0.589502	0.508226	0.683774	2.9081e-12
NNT	0.60992	0.516451	0.720305	5.69259e-09
ACAT1	0.642547	0.562049	0.734574	9.37058e-11
DSG2	0.731216	0.644437	0.82968	1.19328e-06
SORL1	0.679575	0.59593	0.774961	8.19949e-09
SOWAHB	0.580597	0.510696	0.660066	9.82701e-17
ALDH6A1	0.628053	0.550502	0.71653	4.61042e-12
PANK1	0.595876	0.515988	0.688133	1.80021e-12
PAQR5	0.616428	0.54284	0.699992	8.70968e-14
CLCN5	0.663823	0.58293	0.755942	6.4123e-10
HOOK1	0.678582	0.598181	0.769789	1.67833e-09
NCOA7	0.674837	0.580644	0.78431	2.93753e-07
GAREM1	0.679992	0.60153	0.768689	7.03084e-10
KL	0.749925	0.689926	0.815141	1.34219e-11
NPR3	0.769695	0.71647	0.826874	8.09052e-13
KIF21A	0.737613	0.631764	0.861197	0.000117784
MAP7	0.689491	0.621423	0.765014	2.3678e-12
ATP6V1A	0.656392	0.551249	0.781589	2.2825e-06
ENPP5	0.646322	0.569589	0.733394	1.30052e-11
CYFIP2	0.545099	0.473292	0.6278	3.78304e-17
RRAGD	0.684654	0.591353	0.792674	4.01189e-07
PAIP2B	0.601345	0.51585	0.701009	8.02309e-11
ANK3	0.62901	0.556825	0.710552	9.02937e-14
FNIP2	0.591217	0.492547	0.709653	1.68548e-08
NR3C2	0.572926	0.489872	0.670062	3.15523e-12
PTPN3	0.674466	0.575851	0.789969	1.04378e-06
CMTM4	0.720199	0.611877	0.847699	7.92109e-05
SLC27A2	0.781853	0.724981	0.843187	1.6965e-10
OXCT1	0.753323	0.644418	0.880633	0.000377235
NCR3LG1	0.631761	0.541882	0.736548	4.48417e-09
CDS1	0.619692	0.533775	0.71944	3.29681e-10
PBX1	0.715645	0.626787	0.817099	7.56809e-07
PEG10	0.905929	0.825425	0.994286	0.0374663
WDR72	0.679531	0.617908	0.747299	1.64358e-15
FLRT3	0.765543	0.70024	0.836937	4.28237e-09
HRH2	0.789806	0.720778	0.865444	4.25988e-07
ACSL1	0.691446	0.602076	0.794083	1.74045e-07
SOX6	0.667997	0.579888	0.769493	2.26209e-08
SLC16A12	0.740117	0.690537	0.793258	1.7912e-17
ELOVL7	0.731222	0.657331	0.813419	8.44097e-09
COBL	0.639245	0.555804	0.735214	3.60781e-10
LRP2	0.840775	0.790335	0.894435	3.92282e-08
COL4A4	0.588406	0.499552	0.693065	2.16084e-10
MYO5B	0.61854	0.520729	0.734724	4.50224e-08
LIN7A	0.752413	0.681315	0.830929	1.9421e-08
PPARGC1A	0.681706	0.606365	0.766408	1.4344e-10
EMX2OS	0.710872	0.648853	0.778818	2.35084e-13
SULT1C4	0.804831	0.745779	0.868559	2.34423e-08
PKHD1	0.726935	0.65702	0.80429	6.35771e-10
TMEM252	0.801311	0.736657	0.87164	2.46193e-07
SLC13A1	0.847441	0.78957	0.909552	4.49827e-06
C1orf210	0.747981	0.685908	0.815671	5.05319e-11
FREM2	0.661479	0.575153	0.760762	6.94343e-09
ACE2	0.820338	0.7712	0.872606	3.30007e-10
ACSS3	0.715693	0.632095	0.810348	1.30479e-07
CLIC5	0.69435	0.607039	0.794218	1.03597e-07
GPAT3	0.70682	0.621627	0.803689	1.19038e-07
SLC10A2	0.74698	0.684955	0.814622	4.23257e-11
OCLN	0.650106	0.54688	0.772817	1.05424e-06
ENAM	0.630399	0.537854	0.738869	1.22675e-08
SLC5A8	0.851141	0.796167	0.909911	2.23101e-06
VIL1	0.79638	0.726875	0.87253	1.0263e-06
RNF152	0.656495	0.575371	0.749058	4.01635e-10
NPY6R	0.77734	0.712018	0.848655	1.86267e-08
ESRRG	0.707123	0.619159	0.807584	3.17042e-07
TMEM171	0.746015	0.669269	0.831561	1.22252e-07
LRRC19	0.724438	0.654332	0.802056	5.38408e-10
SAA1	1.14278	1.09705	1.1904	1.49175e-10
DDIT4L	0.851771	0.776049	0.934882	0.000731532
PCK1	0.836098	0.783059	0.892729	8.62888e-08
AIF1L	0.827718	0.760755	0.900574	1.11779e-05
ALDH1L1	0.807254	0.749841	0.869062	1.28305e-08
HAO2	0.819538	0.763921	0.879204	2.85037e-08
SCD5	0.777288	0.702231	0.860367	1.15792e-06
SLC6A19	0.812996	0.756026	0.874259	2.33401e-08
TOX3	0.732233	0.649948	0.824936	2.98882e-07
TMEM72	0.835243	0.766538	0.910105	3.94377e-05
TMEM174	0.818316	0.760065	0.881031	1.02732e-07
ZNF385B	0.827335	0.741612	0.922968	0.000683023
DSP	0.901297	0.822197	0.988007	0.0265944
CYP4A11	0.872098	0.825811	0.920981	8.73047e-07
OGDHL	0.790556	0.721426	0.86631	4.80774e-07
SPX	0.849408	0.784707	0.919445	5.40056e-05
MYL3	0.767407	0.698295	0.843358	3.83951e-08
SLPI	1.12836	1.07506	1.18431	1.00261e-06
IGLC3	1.12654	1.05827	1.19922	0.000187387
HMGCS2	0.840702	0.786282	0.898888	3.7366e-07
SLC22A12	0.850487	0.796219	0.908455	1.47994e-06
LBP	1.12694	1.0748	1.18161	7.65049e-07
