# Supplementary material for: Multi-omics analysis uncovers clinical, immunological, and pharmacogenomic implications of cuproptosis in clear cell renal cell carcinoma
Source: Eur J Med Res. 2023 Jul 22;28:248. doi: 10.1186/s40001-023-01221-4 (PMC10362584; doi:10.1186/s40001-023-01221-4)
Supplement: Supplementary file 9 — Additional file 9: Table S8. Sixty-nine miRNAs with differential expression between low and high Cuscore groups. [file 40001_2023_1221_MOESM9_ESM.xlsx]

## Sheet: Sheet1
ID	logFC	logCPM	PValue	FDR
hsa-miR-141-3p	-4.38208	5.17822	4.54462e-78	2.71314e-75
hsa-miR-200c-3p	-3.52504	7.6858	3.95857e-69	1.18163e-66
hsa-miR-141-5p	-4.57327	4.12519	1.22692e-66	2.44157e-64
hsa-miR-891a-5p	-8.00518	9.50282	5.28838e-64	7.89291e-62
hsa-miR-221-3p	-1.63556	6.99357	1.01813e-51	1.21565e-49
hsa-miR-222-3p	-1.39337	5.89296	1.50595e-49	1.49842e-47
hsa-miR-483-3p	-4.91882	3.73807	1.14453e-47	9.76124e-46
hsa-miR-182-5p	-1.81485	12.4461	1.44303e-40	1.07686e-38
hsa-miR-891b	-7.32544	2.61803	2.97375e-40	1.97259e-38
hsa-miR-892a	-7.65631	3.07206	4.6725e-40	2.78949e-38
hsa-miR-888-5p	-6.90386	2.09334	1.0893e-39	5.91191e-38
hsa-miR-96-5p	-2.03431	2.67901	1.37098e-38	6.82065e-37
hsa-miR-183-5p	-1.81242	10.4883	1.55065e-38	7.12107e-37
hsa-miR-675-3p	-2.3724	5.69335	2.83432e-38	1.20863e-36
hsa-miR-892b	-5.78309	0.817384	4.56317e-37	1.70263e-35
hsa-miR-204-3p	1.49575	2.23133	5.05319e-37	1.77456e-35
hsa-miR-483-5p	-3.62113	2.0818	4.02984e-35	1.33656e-33
hsa-miR-9-5p	-2.5744	11.1065	1.0955e-34	3.44219e-33
hsa-miR-204-5p	1.56325	8.45084	1.04906e-33	3.13143e-32
hsa-miR-892c-3p	-5.19704	0.461983	4.45302e-32	1.26593e-30
hsa-miR-218-5p	-1.40152	5.16786	8.3638e-32	2.26963e-30
hsa-miR-105-5p	-4.0489	1.27434	1.21755e-31	3.16033e-30
hsa-miR-874-3p	-1.4985	4.45834	4.63189e-30	1.1061e-28
hsa-miR-193b-3p	-1.10566	5.43807	2.80051e-28	6.19224e-27
hsa-miR-205-5p	-3.31022	3.2492	5.83673e-28	1.24447e-26
hsa-miR-375-3p	-2.06319	7.06046	9.53067e-27	1.962e-25
hsa-miR-34c-5p	-1.84427	1.86844	4.00713e-26	7.97419e-25
hsa-miR-767-5p	-3.7449	0.318541	7.51522e-26	1.35957e-24
hsa-miR-149-5p	-1.0428	3.3143	1.17161e-25	2.05721e-24
hsa-miR-199b-5p	-1.81684	3.32322	1.21034e-24	2.0645e-23
hsa-miR-206	-3.4499	1.95816	2.11638e-24	3.50966e-23
hsa-miR-34c-3p	-1.89739	0.869065	4.69092e-24	7.36969e-23
hsa-miR-6718-5p	-1.88758	1.51707	5.51272e-23	8.15754e-22
hsa-miR-137-3p	-3.33893	0.52824	2.39775e-22	3.40823e-21
hsa-miR-9-3p	-2.38336	1.76432	3.41028e-22	4.73474e-21
hsa-miR-485-3p	-1.60793	1.29579	7.06902e-21	9.17436e-20
hsa-miR-138-5p	-1.96049	1.16443	7.64137e-21	9.70617e-20
hsa-miR-222-5p	-1.09768	2.47599	7.2432e-20	8.82488e-19
hsa-miR-134-5p	-1.14376	7.03717	1.0926e-19	1.27898e-18
hsa-miR-31-3p	-1.76233	2.45407	1.16358e-19	1.33588e-18
hsa-miR-221-5p	-1.36329	1.34635	1.56382e-18	1.66715e-17
hsa-miR-323a-3p	-1.58137	1.08222	6.64065e-18	6.83529e-17
hsa-miR-376c-3p	-1.27397	1.3816	1.7857e-17	1.77677e-16
hsa-miR-31-5p	-1.59953	3.26962	6.38987e-17	6.2537e-16
hsa-miR-1251-5p	1.5701	2.86446	1.52136e-16	1.44167e-15
hsa-miR-382-5p	-1.05877	2.4812	2.51005e-16	2.3414e-15
hsa-miR-1247-5p	-1.63357	1.78704	3.87185e-16	3.55615e-15
hsa-miR-218-1-3p	-1.67849	0.366332	2.06712e-15	1.78851e-14
hsa-miR-34b-5p	-1.6016	0.256807	1.09775e-14	8.85621e-14
hsa-miR-369-3p	-1.0408	1.76174	1.77699e-14	1.39588e-13
hsa-miR-875-5p	2.0258	0.627671	4.32666e-14	3.26964e-13
hsa-miR-495-3p	-1.07741	2.34843	4.54009e-14	3.38804e-13
hsa-miR-34b-3p	-1.62959	0.414497	2.4984e-13	1.73436e-12
hsa-miR-539-5p	-1.02606	2.32432	2.00078e-12	1.32718e-11
hsa-miR-411-5p	-1.01404	1.10614	2.02495e-12	1.32845e-11
hsa-miR-655-3p	-1.22191	0.613931	3.09542e-12	1.95465e-11
hsa-miR-3651	-1.3173	0.157191	4.39654e-12	2.70132e-11
hsa-miR-203b-3p	-1.52321	2.27307	4.54231e-12	2.73915e-11
hsa-miR-377-3p	-1.2892	0.260632	5.39107e-12	3.15536e-11
hsa-miR-543	-1.38161	0.109293	1.92297e-11	1.07291e-10
hsa-miR-154-3p	-1.30269	0.505735	2.34076e-11	1.29392e-10
hsa-miR-4484	-1.33007	0.308983	4.75532e-10	2.32699e-09
hsa-miR-135a-5p	1.05074	3.94825	7.96093e-10	3.80214e-09
hsa-miR-599	1.58981	0.602937	2.06327e-09	9.33159e-09
hsa-miR-376a-5p	-1.02981	0.145396	4.37719e-09	1.92146e-08
hsa-miR-4784	1.17288	0.236753	1.3215e-06	4.21999e-06
hsa-miR-187-3p	-1.01807	4.03022	3.20702e-06	9.57297e-06
hsa-miR-802	-1.26439	0.763064	1.48644e-05	4.0154e-05
hsa-miR-1269b	-1.29779	4.67609	0.000731275	0.00149
